# Supplementary material for: A dual-reporter mouse for therapeutic discovery in Angelman syndrome
Source: JCI Insight. 2026 Feb 3;11(5):e197028. doi: 10.1172/jci.insight.197028 (PMC13041673; doi:10.1172/jci.insight.197028)
Supplement: Supporting data values [file jciinsight-11-197028-s310.xlsx]

## Sheet: Fig. 2A
WT vs matINSG Ube3a mRNA levels: qPCR Ct values
Eif4a2							Ube3a_ex1-ex1							Ube3a_ex4-ex5							Ube3a_ex7-ex8							Ube3a_ex11-ex12							UBE3A_ex12-ex13
	Ct I	Ct II	Ct III	Ct IV	Av.			Ct I	Ct II	Ct III	Ct IV	Av.			Ct I	Ct II	Ct III	Ct IV	Av.			Ct I	Ct II	Ct III	Ct IV	Av.			Ct I	Ct II	Ct III	Ct IV	Av.			Ct I	Ct II	Ct III	Ct IV	Av.
WT1	16.83	17.1091	16.9347	16.8988	16.9431		WT1	21.7547	21.6305	21.5277	21.6473	21.6401		WT1	21.3785	21.1547	21.1739	21.1322	21.2098		WT1	20.5606	20.6774	20.6602	20.3885	20.5717		WT1	20.1961	20.6341	20.5226	20.5064	20.4648		WT1	20.3204	20.1731	20.2727	20.343	20.2773
WT2	17.1844	16.9659	17.5858	16.8262	17.1406		WT2	21.6237	21.6167	21.6384	21.5996	21.6196		WT2	21.4246	21.2878	21.2892	21.3755	21.3443		WT2	20.7236	20.7028	20.8007	20.5463	20.6933		WT2	20.4705	20.6787	20.64	20.5919	20.5953		WT2	20.3528	20.3113	20.3469	20.2718	20.3207
matINSG1	16.9757	16.9189	16.9453	16.8428	16.9207		matINSG1	21.7011	21.7752	21.6462	21.6763	21.6997		matINSG1	21.2067	21.4943	21.4234	21.3582	21.3706		matINSG1	21.0301	20.8617	20.8468	20.9872	20.9315		matINSG1	21.0935	21.187	21.0555	20.9625	21.0746		matINSG1	20.7405	20.7598	20.86	20.8261	20.7966
matINSG2	17.3835	17.3496	17.52	17.4271	17.4201		matINSG2	22.0042	22.1212	22.0559	22.007	22.0471		matINSG2	21.8241	21.8939	21.7916	21.8338	21.8358		matINSG2	21.436	21.3151	21.4078	21.297	21.364		matINSG2	21.3039	21.4221	21.3212	21.2962	21.3359		matINSG2	21.0853	21.0213	21.2402	20.9882	21.0838
matINSG3	17.8874	17.4664	17.5946	17.6552	17.6509		matINSG3	22.0338	22.164	22.2108	22.1896	22.1496		matINSG3	22.0263	22.087	22.0287	22.0555	22.0494		matINSG3	21.8228	21.7056	21.7621	21.7487	21.7598		matINSG3	21.7441	21.8076	21.6789	21.7849	21.7539		matINSG3	21.563	21.5728	21.5338	21.4353	21.5262
WT3	17.4234	17.2468	18.3302	17.3554	17.589		WT3	21.7842	21.8253	21.8486	21.8832	21.8353		WT3	21.6864	21.6409	21.6111	21.5966	21.6337		WT3	21.0479	21.0223	20.9686	21.0029	21.0104		WT3	20.9509	20.9529	20.9415	21.0146	20.965		WT3	20.7283	20.6209	20.6624	20.6552	20.6667
matINSG4	17.7003	17.6896	17.866	17.7231	17.7448		matINSG4	22.1915	22.3055	22.2725	22.3262	22.2739		matINSG4	22.3522	22.207	22.1351	22.1663	22.2151		matINSG4	21.8158	21.8602	21.8549	21.8935	21.8561		matINSG4	21.907	21.9726	21.925	21.9957	21.9501		matINSG4	21.7131	21.5708	21.7881	21.696	21.692
WT4	17.9964	18.4147	18.0009	17.9546	18.0917		WT4	22.3132	22.439	22.4174	22.3692	22.3847		WT4	22.3456	22.1462	22.2048	22.2327	22.2323		WT4	21.6878	21.5967	21.8231	21.627	21.6836		WT4	21.4451	21.5557	21.5413	21.6023	21.5361		WT4	21.2818	21.1709	21.3841	21.2283	21.2663
WT5	17.7057	17.3594	17.1876	17.1812	17.3585		WT5	21.9161	22.0628	21.955	21.7725	21.9266		WT5	21.7958	21.6301	21.6847	21.6203	21.6827		WT5	21.1653	21.0582	20.9269	20.961	21.0278		WT5	20.8139	20.988	20.891	20.7391	20.858		WT5	20.5498	20.4566	20.6355	20.442	20.521
matINSG5	17.6203	17.7212	17.461	17.3842	17.5467		matINSG5	22.1327	22.1838	22.158	22.0576	22.133		matINSG5	21.9967	22.0137	21.9462	21.9443	21.9752		matINSG5	21.557	21.6689	21.5208	21.4178	21.5411		matINSG5	21.5713	21.7262	21.5357	21.679	21.6281		matINSG5	21.302	21.5029	21.444	21.05	21.3248
2-Way ANOVA							Multiple Comparisons
Table Analyzed	mINSG						Compare each cell mean with the other cell mean in that column
Two-way ANOVA	Ordinary						Number of families	1
Alpha	0.05						Number of comparisons per family	5
							Alpha	0.05
Source of Variation	% of total variation	P value	P value summary	Significant?
Interaction	11.09	0.0001	***	Yes			Bonferroni's multiple comparisons test	Mean diff,	95,00% CI of diff,	Below threshold?	Summary	Adjusted P Value
Genotype	62.73	<0,0001	****	Yes
Position	11.86	<0,0001	****	Yes			WT - mINSG
							Exon1-1	0.1018	-0,01176 to 0,2154	No	ns	0.0997
ANOVA table	SS	DF	MS	F (DFn, DFd)	P value		Exon12-13	0.3594	0,2458 to 0,4730	Yes	****	<0,0001
Interaction	0.1367	4	0.03417	F (4, 40) = 7,749	P=0,0001		Exon4-5	0.1534	0,03985 to 0,2670	Yes	**	0.0037
Genotype	0.7729	1	0.7729	F (1, 40) = 175,3	P<0,0001		Exon11-12	0.3541	0,2405 to 0,4677	Yes	****	<0,0001
Position	0.1462	4	0.03655	F (4, 40) = 8,288	P<0,0001		Exon7-8	0.2745	0,1610 to 0,3881	Yes	****	<0,0001
Residual	0.1764	40	0.00441
Difference between row means							Test details	Mean 1	Mean 2	Mean diff,	SE of diff,	N1	N2	t	DF
Mean of WT	1.003
Mean of mINSG	0.754						WT - mINSG
Difference between means	0.2487						Exon1-1	1.007	0.905	0.1018	0.042	5	5	2.425	40
SE of difference	0.01878						Exon12-13	1.002	0.6422	0.3594	0.042	5	5	8.557	40
95% CI of difference	0,2107 to 0,2866						Exon4-5	1.002	0.8489	0.1534	0.042	5	5	3.653	40
							Exon11-12	1.001	0.6465	0.3541	0.042	5	5	8.431	40
Data summary							Exon7-8	1.002	0.7272	0.2745	0.042	5	5	6.537	40
Number of columns (Position)	5
Number of rows (Genotype)	2
Number of values	50

## Sheet: Fig. 2B
Quantified Western Blot Data
WT	matINSG		WT	patINSG
0.966682	0.90343		0.789835	1.02564
0.739218	0.818293		0.788992	1.18043
0.841023	0.99514		0.908413	0.943961
1.32023	1.18134		1.46083	1.33151
1.13285	0.98961		1.05193	1.34173
Unpaired T-Test (matINSG vs WT)			Unpaired T-Test (patINSG vs WT)
Table Analyzed	matINSG Western		Table Analyzed	patINSG Western
Column B	mINSG		Column B	pINSG
vs.	vs,		vs.	vs,
Column A	WT		Column A	WT
Unpaired t test			Unpaired t test
P value	0.8562		P value	0.299
P value summary	ns		P value summary	ns
Significantly different (P < 0.05)?	No		Significantly different (P < 0.05)?	No
One- or two-tailed P value?	Two-tailed		One- or two-tailed P value?	Two-tailed
t, df	t=0,1872, df=8		t, df	t=1,111, df=8
How big is the difference?			How big is the difference?
Mean of column A	1		Mean of column A	1
Mean of column B	0.9776		Mean of column B	1.165
Difference between means (B - A) ± SEM	-0,02244 ± 0,1199		Difference between means (B - A) ± SEM	0,1647 ± 0,1483
95% confidence interval	-0,2989 to 0,2540		95% confidence interval	-0,1772 to 0,5065
R squared (eta squared)	0.004359		R squared (eta squared)	0.1336
F test to compare variances			F test to compare variances
F, DFn, Dfd	2,946, 4, 4		F, DFn, Dfd	2,449, 4, 4
P value	0.3203		P value	0.407
P value summary	ns		P value summary	ns
Significantly different (P < 0.05)?	No		Significantly different (P < 0.05)?	No
Data analyzed			Data analyzed
Sample size, column A	5		Sample size, column A	5
Sample size, column B	5		Sample size, column B	5

## Sheet: Fig. 3A
Body weight males			Body weight females
Wild-type	matINSG		Wild-type	matINSG
22.1	24.5		20.8	20.9
26.7	23		16.1	19.4
24.2	23.4		19.1	21.1
26.6	28.1		18.2	20.4
26.1	24.3		17.6	20.6
24.2	26.3		21.3	20.2
24.8	25		18.6	18.8
			19.9	18.2
			18.8	19.9
				18.6
				17.6
Unpaired T-Test (males)			Unpaired T-Test (females)
Table Analyzed	Body Weight Males		Table Analyzed	Body Weight Females
Column B	mINSG Males		Column B	mINSG Females
vs.	vs,		vs.	vs,
Column A	WT Males		Column A	WT Females
Unpaired t test			Unpaired t test
P value	0.9878		P value	0.2897
P value summary	ns		P value summary	ns
Significantly different (P < 0.05)?	No		Significantly different (P < 0.05)?	No
One- or two-tailed P value?	Two-tailed		One- or two-tailed P value?	Two-tailed
t, df	t=0,01566, df=12		t, df	t=1,091, df=18
How large is the effect?			How large is the effect?
Mean of column A	24.96		Mean of column A	18.93
Mean of column B	24.94		Mean of column B	19.61
Difference between means (B - A) ± SEM	-0,01429 ± 0,9123		Difference between means (B - A) ± SEM	0,6758 ± 0,6194
95% confidence interval	-2,002 to 1,973		95% confidence interval	-0,6257 to 1,977
R squared (eta squared)	2.043e-05		R squared (eta squared)	0.06201
F test to compare variances			F test to compare variances
F, DFn, Dfd	1,134, 6, 6		F, DFn, Dfd	1,876, 8, 10
P value	0.8823		P value	0.3467
P value summary	ns		P value summary	ns
Significantly different (P < 0.05)?	No		Significantly different (P < 0.05)?	No
Data analyzed			Data analyzed
Sample size, column A	7		Sample size, column A	9
Sample size, column B	7		Sample size, column B	11

## Sheet: Fig. 3B
Brain weights
Wild-type	matINSG
530	520
550	500
550	490
468	494
464	456
465	429
468	453
480	493
471	474
475	497
481	485
489	493
484	474
453	460
470	461
476	459
	444
	460
Unpaired T-Test (WT vs matINSG)
Table Analyzed	Brain Weight
Column B	mINSG
vs.	vs,
Column A	WT
Unpaired t test
P value	0.2267
P value summary	ns
Significantly different (P < 0.05)?	No
One- or two-tailed P value?	Two-tailed
t, df	t=1,233, df=32
How large is the effect?
Mean of column A	485.9
Mean of column B	474.6
Difference between means (B - A) ± SEM	-11,32 ± 9,183
95% confidence interval	-30,02 to 7,385
R squared (eta squared)	0.04533
F test to compare variances
F, DFn, Dfd	1,655, 15, 17
P value	0.3171
P value summary	ns
Significantly different (P < 0.05)?	No
Data analyzed
Sample size, column A	16
Sample size, column B	18

## Sheet: Fig. 3C
Open Field (Seconds)
5-min bins	Wild-type	Wild-type	Wild-type	Wild-type	Wild-type	Wild-type	Wild-type	Wild-type	Wild-type	Wild-type	Wild-type	Wild-type	Wild-type	Wild-type	Wild-type	Wild-type	matINSG	matINSG	matINSG	matINSG	matINSG	matINSG	matINSG	matINSG	matINSG	matINSG	matINSG	matINSG	matINSG	matINSG	matINSG	matINSG	matINSG	matINSG
5	2213.45	1800.55	1843.94	2254.08	1794.34	2646.07	2164.79	2037.89	2124.35	2609.79	1843.06	1983.18	1961.71	2281.04	1687.65	2612.24	2456.31	1922.58	1920.82	1961.57	1710.32	1990.88	2016.86	2649.56	1462.37	3218.6	2005.04	2102.53	1628.4	1926	1935.59	2708.84	1820.49	1814.36
10	1739.4	1516.07	1652.41	2367.01	1854.13	1684.31	1580.99	1726.91	1630.2	1840.43	1711.18	1904.55	1745.29	1879.51	1545.8	1725.23	1608.04	1525.23	1582.41	1440.06	1374.78	1604.69	1653.48	1735.57	1362.86	2241.82	1830.34	2009.58	1402.6	1720.89	1399.96	2234.05	1776.91	1857.61
15	1705.69	1048.18	1943.22	2145.97	1681.63	1546.68	1567.68	1728.73	1526.89	1889.87	1629.46	1723.96	1530.78	1990.1	1207.83	1812.81	1363.86	1233.96	1268.9	1269.38	1044.8	1487.29	1347.37	1616.82	1293.82	1997.81	1774.84	1631.94	1619.01	1852.95	1377.68	1624.15	1662.11	1983.4
20	1451.3	1185.47	1813.68	1815.07	1810.99	1363.74	1407.19	1644.73	1100.88	1764.72	1398.34	1665.98	1450.2	1736.89	1246.63	1863.29	1223.28	1234.6	1344.96	1084.43	1205.05	1882.54	1502.32	1375.33	1466.38	1733.3	2002.41	1581.39	1359.48	1646.32	1694.13	1079.98	1818.24	1786.2
25	1621.25	1107.1	1940.05	1971.4	1039.98	1425.74	1689.76	1529.47	1326.79	1722.17	1592.62	1474.97	1165.09	1491.04	1301.39	1600.2	952.943	1390.19	1713.28	1075.49	1196.98	1259.6	1241.26	1506.05	870.197	2277.21	1925.52	1688.04	1395.31	1745.16	1228.18	1039.54	2339.64	2155.72
30	1627.22	1272.58	1589.09	2024.53	1514.25	1502.66	1438.68	1349.03	1304.39	1462.88	1326.34	1118.18	1442.33	1015.46	1219.42	1459.91	1494.17	952.291	1706.29	999.46	783.208	992.812	1358.7	651.918	1394.61	2132.44	1593.07	1589.86	1373.21	1772.04	1509.94	1442.98	2247.16	1993.06
2-Way ANOVA (Open Field)							Multiple Comparisons (Open Field)
Table Analyzed	Open Field (5 min bins)						Compare each cell mean with the other cell mean in that row
Two-way RM ANOVA	Matching: Stacked						Number of families	1
Assume sphericity?	No						Number of comparisons per family	6
Alpha	0.05						Alpha	0.05
Source of Variation	% of total variation	P value	P value summary	Significant?	Geisser-Greenhouse's epsilon		Bonferroni's multiple comparisons test	Mean Diff,	95,00% CI of diff,	Below threshold?	Summary	Adjusted P Value
Time x Column Factor	0.4912	0.7704	ns	No
Time	32.96	<0,0001	****	Yes	0.6051		WT - mINSG
Column Factor	0.3585	0.5722	ns	No			5	46.63	-311,8 to 405,1	No	ns	>0,9999
Subject	35.22	<0,0001	****	Yes			10	69.75	-158,7 to 298,2	No	ns	>0,9999
							15	142.5	-122,3 to 407,2	No	ns	0.8382
ANOVA table	SS	DF	MS	F (DFn, DFd)	P value		20	43.81	-212,2 to 299,8	No	ns	>0,9999
Time x Column Factor	146826	5	29365	F (5, 160) = 0,5073	P=0,7704		25	-0.07847	-357,3 to 357,2	No	ns	>0,9999
Time	9853723	5	1970745	F (3,025, 96,81) = 34,05	P<0,0001		30	-27.05	-368,9 to 314,8	No	ns	>0,9999
Column Factor	107171	1	107171	F (1, 32) = 0,3257	P=0,5722
Subject	10528769	32	329024	F (32, 160) = 5,684	P<0,0001
Residual	9261385	160	57884				Test details	Mean 1	Mean 2	Mean Diff,	SE of diff,	N1	N2	t	DF
Difference between column means							WT - mINSG
Mean of WT	1667						5	2116	2070	46.63	127.1	16	18	0.3669	30.65
Mean of mINSG	1621						10	1756	1687	69.75	81.05	16	18	0.8606	30.97
Difference between means	45.92						15	1667	1525	142.5	94.01	16	18	1.515	31.34
SE of difference	80.46						20	1545	1501	43.81	91.03	16	18	0.4813	32
95% CI of difference	-118,0 to 209,8						25	1500	1500	-0.07847	125.9	16	18	0.0006232	28.23
							30	1417	1444	-27.05	119.8	16	18	0.2258	26.14
Data summary
Number of columns (Column Factor)	2
Number of rows (Time)	6
Number of subjects (Subject)	34
Number of missing values	0

## Sheet: Fig. 3D
Rotarod (Seconds)
Trials	Wild-type	Wild-type	Wild-type	Wild-type	Wild-type	Wild-type	Wild-type	Wild-type	Wild-type	Wild-type	Wild-type	Wild-type	Wild-type	Wild-type	Wild-type	Wild-type	matINSG	matINSG	matINSG	matINSG	matINSG	matINSG	matINSG	matINSG	matINSG	matINSG	matINSG	matINSG	matINSG	matINSG	matINSG	matINSG	matINSG	matINSG
Day 1 Trial 1	170	205	260	300	244	105	300	156	143	231	300	173	220	290	249	300	10	219	165	207	247	260	71	170	252	233	183	287	156	228	192	272	254	295
Day 1 Trial 2	237	242	285	189	269	180	212	267	81	230	279	243	246	255	294	277	258	250	233	132	290	178	269	95	231	230	280	20	182	234	222	251	244	296
Day 1 Trial 3	289	210	283	276	163	246	256	225	212	248	264	270	215	300	300	300	258	182	283	267	300	275	291	300	225	293	273	275	203	245	189	223	268	300
Day 2 Trial 1	300	115	300	266	264	213	256	233	219	131	283	167	180	300	146	267	230	253	240	264	300	290	277	289	220	298	138	215	207	212	175	227	208	300
Day 2 Trial 2	300	189	300	294	239	247	251	84	248	283	300	249	271	300	300	248	259	274	249	257	298	293	248	251	257	300	229	233	204	197	230	299	257	230
2-Way ANOVA (Rotarod)							Multiple Comparisons (Rotarod)
Table Analyzed	Rotarod - 3 rotations or fall						Compare each cell mean with the other cell mean in that row
Two-way RM ANOVA	Matching: Stacked						Number of families	1
Assume sphericity?	No						Number of comparisons per family	5
Alpha	0.05						Alpha	0.05
Source of Variation	% of total variation	P value	P value summary	Significant?	Geisser-Greenhouse's epsilon		Šídák's multiple comparisons test	Mean diff,	95,00% CI of diff,	Below threshold?	Summary	Adjusted P Value
Trial x Genotype	1.537	0.4902	ns	No	0.801
Trial	7.565	0.0078	**	Yes	0.801		WT - mINSG
Genotype	0.2244	0.632	ns	No			Day 1 Trial 1	22.26	-42,02 to 86,55	No	ns	0.8853
Subject	30.71	0.0025	**	Yes			Day 1 Trial 2	20.24	-38,46 to 78,93	No	ns	0.8865
							Day 1 Trial 3	-4.771	-41,58 to 32,04	No	ns	0.9984
ANOVA table	SS	DF	MS	F (DFn, DFd)	P value		Day 2 Trial 1	-13.78	-66,43 to 38,88	No	ns	0.9607
Trial x Genotype	8321	4	2080	F (3,204, 102,5) = 0,8242	P=0,4902		Day 2 Trial 2	2.826	-41,22 to 46,87	No	ns	>0,9999
Trial	40949	4	10237	F (3,204, 102,5) = 4,056	P=0,0078
Genotype	1215	1	1215	F (1, 32) = 0,2339	P=0,6320
Subject	166211	32	5194	F (32, 128) = 2,058	P=0,0025		Test details	Mean 1	Mean 2	Mean diff,	SE of diff,	N1	N2	t	DF
Residual	323061	128	2524
							WT - mINSG
Difference between column means							Day 1 Trial 1	227.9	205.6	22.26	23.54	16	18	0.9456	31.98
Mean of WT	240.4						Day 1 Trial 2	236.6	216.4	20.24	21.46	16	18	0.9431	31
Mean of mINSG	235						Day 1 Trial 3	253.6	258.3	-4.771	13.46	16	18	0.3543	31.28
Difference between means	5.356						Day 2 Trial 1	227.5	241.3	-13.78	19.08	16	18	0.722	27.38
SE of difference	11.07						Day 2 Trial 2	256.4	253.6	2.826	15.72	16	18	0.1798	22.73
95% CI of difference	-17,20 to 27,91
Data summary
Number of columns (Genotype)	2
Number of rows (Trial)	5
Number of subjects (Subject)	34
Number of missing values	0

## Sheet: Fig. 3E
Marble Burrying (% Area Oscured)
Wild-type mice	matINSG mice
61.8073	35.7656
39.7418	31.1879
24.3269	55.6119
45.6705	23.816
37.9151	40.6948
13.0322	30.5839
40.6247	42.5508
36.7505	15.6671
40.7062	38.2404
55.6586	52.7931
21.5297	48.5392
22.1434	38.1355
50.9574	73.7755
45.3178	48.7954
33.7704	48.2527
28.1028	55.346
	31.16
	23.0499
Two-tailed T-Test (Marble Burrying)
Table Analyzed	Marble Burying
Column B	mINSG
vs.	vs,
Column A	WT
Unpaired t test
P value	0.4765
P value summary	ns
Significantly different (P < 0.05)?	No
One- or two-tailed P value?	Two-tailed
t, df	t=0,7204, df=32
How big is the difference?
Mean of column A	37.38
Mean of column B	40.78
Difference between means (B - A) ± SEM	3,397 ± 4,716
95% confidence interval	-6,209 to 13,00
R squared (eta squared)	0.01596
F test to compare variances
F, DFn, Dfd	1,148, 17, 15
P value	0.7951
P value summary	ns
Significantly different (P < 0.05)?	No
Data analyzed
Sample size, column A	16
Sample size, column B	18

## Sheet: Fig. 3F
Nest Building (% of Nesting Material Used)
Days	Wild-type	Wild-type	Wild-type	Wild-type	Wild-type	Wild-type	Wild-type	Wild-type	Wild-type	Wild-type	Wild-type	Wild-type	Wild-type	Wild-type	Wild-type	matINSG	matINSG	matINSG	matINSG	matINSG	matINSG	matINSG	matINSG	matINSG	matINSG	matINSG	matINSG	matINSG	matINSG	matINSG	matINSG	matINSG	matINSG
0	0	0	0	0	0	0	0	0	0	0	0	0	0	0	0	0	0	0	0	0	0	0	0	0	0	0	0	0	0	0	0	0	0
1	10.2242	18.0284	17.2043	19.2619	11.89	1.4706	10.0379	14.9956	28.8596	22.0941	19.8779	16.8901	37.6977	43.2337	11.7174	25.3275	22.0549	32.0988	27.7778	19.2793	18.2906	15.59	22.3636	12.7334	23.9827	15.471	12.2172	19.2101	26.5901	30.9982	28.9679	26.4757	31.441
2	29.148	25.7549	26.3441	40.414	27.1517	8.045	18.1818	20.6744	50.614	49.3345	30.7759	30.2055	56.8541	61.4236	17.1735	37.6419	28.698	44.9735	42.5319	29.7297	34.9573	20.758	29.4545	24.7878	37.4026	25.9291	18.2805	27.6481	33.3922	42.2067	41.9775	48.5243	57.6419
3	39.1031	29.6625	40.681	63.4563	40.5501	9.3426	28.8826	32.9193	59.2982	70.5413	50.3051	43.9678	84.3585	68.5413	27.9964	53.9738	54.473	66.4903	60.1093	50	58.1197	26.5289	44.3636	33.871	42.684	43.3881	25.7014	47.9354	45.053	65.1489	82.307	59.375	62.0961
4	47.5336	45.3819	60.8423	79.658	50.488	19.3772	60.8902	37.7107	80.4386	78.3496	64.3418	52.1895	93.8489	86.0281	33.542	70.3057	70.3277	73.545	86.8852	62.5225	72.9915	42.8079	62.9091	35.6537	50.4762	63.0942	30.8597	56.7325	64.0459	82.4869	100	78.7326	81.31
5	48.5202	50.9769	73.1183	96.8497	66.5484	19.9827	60.8902	51.3753	85.1754	90.417	75.0654	61.3047	94.2004	100	38.7299	81.6594	80.6909	91.0053	90.8925	74.7748	91.2821	52.627	76.6364	46.944	59.3074	73.6387	46.3348	69.3896	84.629	100	100	87.066	92.2271
2-Way ANOVA (Nest Builidng)							Multiple Comparsions (Nest Building)
Table Analyzed	Nest Building						Compare each cell mean with the other cell mean in that row
Two-way RM ANOVA	Matching: Stacked						Number of families	1
Assume sphericity?	No						Number of comparisons per family	6
Alpha	0.05						Alpha	0.05
Source of Variation	% of total variation	P value	P value summary	Significant?	Geisser-Greenhouse's epsilon		Bonferroni's multiple comparisons test	Mean Diff,	95,00% CI of diff,	Below threshold?	Summary	Adjusted P Value
Time x Column Factor	0.3161	0.2453	ns	No
Time	72.72	<0,0001	****	Yes	0.3117		WT - mINSG
Column Factor	0.6425	0.2964	ns	No			0	0
Subject	17.66	<0,0001	****	Yes			1	-3.927	-13,13 to 5,274	No	ns	>0,9999
							2	-2.001	-15,55 to 11,54	No	ns	>0,9999
ANOVA table	SS	DF	MS	F (DFn, DFd)	P value		3	-5.227	-22,92 to 12,47	No	ns	>0,9999
Time x Column Factor	519.8	5	104	F (5, 155) = 1,353	P=0,2453		4	-6.497	-26,20 to 13,21	No	ns	>0,9999
Time	119614	5	23923	F (1,559, 48,31) = 311,2	P<0,0001		5	-10.18	-30,89 to 10,52	No	ns	>0,9999
Column Factor	1057	1	1057	F (1, 31) = 1,128	P=0,2964
Subject	29039	31	936.7	F (31, 155) = 12,19	P<0,0001
Residual	11914	155	76.86				Test details	Mean 1	Mean 2	Mean Diff,	SE of diff,	N1	N2	t	DF
Difference between column means							WT - mINSG
Mean of WT	37.43						0	0	0	0	0	15	18
Mean of mINSG	42.07						1	18.9	22.83	-3.927	3.171	15	18	1.238	21.79
Difference between means	-4.639						2	32.81	34.81	-2.001	4.7	15	18	0.4258	23.39
SE of difference	4.368						3	45.97	51.2	-5.227	6.174	15	18	0.8467	24.88
95% CI of difference	-13,55 to 4,270						4	59.37	65.87	-6.497	6.932	15	18	0.9372	27.51
							5	67.54	77.73	-10.18	7.23	15	18	1.409	25.05
Data summary
Number of columns (Column Factor)	2
Number of rows (Time)	6
Number of subjects (Subject)	33
Number of missing values	0

## Sheet: Fig. 6E
Mean UBE3A intensity
Subgranular zone (SGZ)				Granule cell layer (GCL)
	matINSG	patINSG			matINSG	patINSG
mouse 1	0.929447	0.633802		mouse 1	0.983758	0.559031
mouse 2	0.88466	0.779852		mouse 2	1	0.844486
mouse 3	0.866595	0.807881		mouse 3	0.971185	0.825136
Two-tailed unpaired T-test				Two-tailed unpaired T-test
Table Analyzed	SCZ UBE3A			Table Analyzed	GCL UBE3A
Column B	patINSG			Column B	patINSG
vs.	vs,			vs.	vs,
Column A	matINSG			Column A	matINSG
Unpaired t test				Unpaired t test
P value	0.055			P value	0.0586
P value summary	ns			P value summary	ns
Significantly different (P < 0.05)?	No			Significantly different (P < 0.05)?	No
One- or two-tailed P value?	Two-tailed			One- or two-tailed P value?	Two-tailed
t, df	t=2,684, df=4			t, df	t=2,623, df=4
How large is the effect?				How large is the effect?
Mean of column A	0.8937			Mean of column A	0.985
Mean of column B	0.7407			Mean of column B	0.7427
Difference between means (B - A) ± SEM	-0,1530 ± 0,05700			Difference between means (B - A) ± SEM	-0,2423 ± 0,09238
95% confidence interval	-0,3113 to 0,005255			95% confidence interval	-0,4988 to 0,01415
R squared (eta squared)	0.643			R squared (eta squared)	0.6324
F test to compare variances				F test to compare variances
F, DFn, Dfd	8,581, 2, 2			F, DFn, Dfd	120,3, 2, 2
P value	0.2088			P value	0.0165
P value summary	ns			P value summary	*
Significantly different (P < 0.05)?	No			Significantly different (P < 0.05)?	Yes
Data analyzed				Data analyzed
Sample size, column A	3			Sample size, column A	3
Sample size, column B	3			Sample size, column B	3

## Sheet: Fig. 6F
Mean GFP intensity
Subgranular zone (SGZ)				Granule cell layer (GCL)
	matINSG	patINSG			matINSG	patINSG
mouse 1	0.909001	0.407382		mouse 1	0.979714	0.111434
mouse 2	0.847996	0.501717		mouse 2	1	0.154992
mouse 3	0.869015	0.46708		mouse 3	1	0.0682037
Two-tailed unpaired T-test				Two-tailed unpaired T-test
Table Analyzed	SCZ GFP			Table Analyzed	GCL GFP
Column B	patINSG			Column B	patINSG
vs.	vs,			vs.	vs,
Column A	matINSG			Column A	matINSG
Unpaired t test				Unpaired t test
P value	0.0002			P value	<0,0001
P value summary	***			P value summary	****
Significantly different (P < 0.05)?	Yes			Significantly different (P < 0.05)?	Yes
One- or two-tailed P value?	Two-tailed			One- or two-tailed P value?	Two-tailed
t, df	t=12,62, df=4			t, df	t=33,94, df=4
How large is the effect?				How large is the effect?
Mean of column A	0.8753			Mean of column A	0.9933
Mean of column B	0.4587			Mean of column B	0.1113
Difference between means (B - A) ± SEM	-0,4167 ± 0,03301			Difference between means (B - A) ± SEM	-0,8820 ± 0,02599
95% confidence interval	-0,5083 to -0,3250			95% confidence interval	-0,9541 to -0,8099
R squared (eta squared)	0.9755			R squared (eta squared)	0.9965
F test to compare variances				F test to compare variances
F, DFn, Dfd	2,404, 2, 2			F, DFn, Dfd	14,19, 2, 2
P value	0.5876			P value	0.1316
P value summary	ns			P value summary	ns
Significantly different (P < 0.05)?	No			Significantly different (P < 0.05)?	No
Data analyzed				Data analyzed
Sample size, column A	3			Sample size, column A	3
Sample size, column B	3			Sample size, column B	3

[truncated: 22 more sheets: Fig. 7B, Fig. 7C, Fig. 8M, Fig. 8N, Fig. 10A, Fig. 10B, Fig. 10C-D, Fig. 10E, Fig. 11B, Fig. 11D, Fig. 12A, Fig. 12B, Fig. 12C, Fig. 12D-E, Fig. 12F, Fig. 12G, Fig. 13C, Sup. Fig. 1A, Sup. Fig. 1B, Sup. Fig. 2A …]
